# Supplementary material for: Eliminating Aedes aegypti from Its Southern Margin in Australia: Insights from Genomic Data and Simulation Modeling
Source: Insects. 2026 Jun 13;17(6):623. doi: 10.3390/insects17060623 (PMC13299893; doi:10.3390/insects17060623)
Supplement: Supplementary file 1 [file insects-17-00623-s001.zip]

Archive with 3 entries (3 files):
- Data_file_s1.vcf.zip
- Data_file_s2.txt
- insects-4312828-supplementary.pdf
