# Supplementary material for: Eliminating Aedes aegypti from Its Southern Margin in Australia: Insights from Genomic Data and Simulation Modeling
Source: Insects. 2026 Jun 13;17(6):623. doi: 10.3390/insects17060623 (PMC13299893; doi:10.3390/insects17060623)
Supplement: Supplementary file 1 [file insects-17-00623-s001.zip › Data_file_s2.txt]

Town	Block	Xcoord	Ycoord	Households_per_block	Hosts_per_block
Murgon	MurBlock01	151.9398605	-26.24871714	40	92
Murgon	MurBlock02	151.9385628	-26.24918504	19	44
Murgon	MurBlock03	151.9360529	-26.2476967	11	25
Murgon	MurBlock04	151.9366392	-26.2462191	18	41
Murgon	MurBlock05	151.9359083	-26.24570989	9	21
Murgon	MurBlock06	151.937548	-26.24473395	17	39
Murgon	MurBlock07	151.9382245	-26.24384735	20	46
Murgon	MurBlock08	151.9359345	-26.24355535	5	12
Murgon	MurBlock09	151.9344515	-26.24339703	11	25
Murgon	MurBlock10	151.9348826	-26.24088308	16	37
Murgon	MurBlock11	151.9326495	-26.23994973	8	18
Murgon	MurBlock12	151.9364779	-26.24182237	22	51
Murgon	MurBlock13	151.9377827	-26.24199422	12	28
Murgon	MurBlock14	151.9390936	-26.24292397	22	51
Murgon	MurBlock15	151.9400028	-26.24213162	15	35
Murgon	MurBlock16	151.9398714	-26.24434827	18	41
Murgon	MurBlock17	151.9406288	-26.24600568	13	30
Murgon	MurBlock18	151.9427941	-26.24731061	20	46
Murgon	MurBlock19	151.9436196	-26.24641458	23	53
Murgon	MurBlock20	151.9442857	-26.24560139	9	21
Murgon	MurBlock21	151.9418136	-26.24502596	18	41
Murgon	MurBlock22	151.9425856	-26.24407452	17	39
Murgon	MurBlock23	151.9284001	-26.23601093	10	23
Murgon	MurBlock24	151.9263403	-26.23495578	6	14
Murgon	MurBlock25	151.9306594	-26.2347335	3	7
Murgon	MurBlock26	151.9362954	-26.23949489	30	69
Murgon	MurBlock27	151.9359852	-26.23844631	13	30
Murgon	MurBlock28	151.937221	-26.23721549	15	35
Murgon	MurBlock29	151.9381693	-26.23733328	30	69
Murgon	MurBlock30	151.9397791	-26.23653756	12	28
Murgon	MurBlock31	151.9391311	-26.23905339	32	74
Murgon	MurBlock32	151.940679	-26.23846153	24	55
Murgon	MurBlock33	151.9417591	-26.23743831	8	18
Murgon	MurBlock34	151.9420375	-26.23567125	8	18
Murgon	MurBlock35	151.9438934	-26.23645741	10	23
Murgon	MurBlock36	151.941631	-26.23980296	7	16
Murgon	MurBlock37	151.9433194	-26.23886151	10	23
Murgon	MurBlock38	151.9408624	-26.24089862	23	53
Murgon	MurBlock39	151.9460696	-26.23349711	18	41
Murgon	MurBlock40	151.9474775	-26.23335171	15	35
Murgon	MurBlock41	151.9473175	-26.23424632	14	32
Murgon	MurBlock42	151.9466679	-26.23507138	23	53
Murgon	MurBlock43	151.9491712	-26.23565553	22	51
Murgon	MurBlock44	151.9496912	-26.23390315	5	12
Murgon	MurBlock45	151.9464669	-26.23610321	25	58
Murgon	MurBlock46	151.9489858	-26.23666145	22	51
Murgon	MurBlock47	151.9468227	-26.23730482	32	74
Murgon	MurBlock48	151.9492767	-26.23784797	12	28
Murgon	MurBlock49	151.946251	-26.23889393	20	46
Murgon	MurBlock50	151.9489121	-26.23955103	20	46
Murgon	MurBlock51	151.9519412	-26.23659374	11	25
Murgon	MurBlock52	151.9512502	-26.23763297	18	41
Murgon	MurBlock53	151.9504972	-26.23943407	7	16
Murgon	MurBlock54	151.9497478	-26.24055929	3	7
Murgon	MurBlock55	151.9428628	-26.24095347	4	9
Murgon	MurBlock56	151.9433752	-26.24130413	6	14
Murgon	MurBlock57	151.9437119	-26.24301626	13	30
Murgon	MurBlock58	151.9446087	-26.24134144	18	41
Murgon	MurBlock59	151.9456066	-26.24180875	24	55
Murgon	MurBlock60	151.947251	-26.24275242	40	92
Murgon	MurBlock61	151.9454332	-26.24467463	20	46
Murgon	MurBlock62	151.9483821	-26.24390143	20	46
Murgon	MurBlock63	151.951226	-26.24140297	12	28
Murgon	MurBlock64	151.9528312	-26.2403619	14	32
Murgon	MurBlock65	151.9535935	-26.23934729	5	12
Murgon	MurBlock66	151.9545098	-26.23968698	8	18
Murgon	MurBlock67	151.9538526	-26.24063071	10	23
Murgon	MurBlock68	151.9552239	-26.24006179	3	7
Murgon	MurBlock69	151.9526755	-26.24170494	7	16
Murgon	MurBlock70	151.951368	-26.24306687	14	32
Murgon	MurBlock71	151.9528715	-26.24308828	8	18
Murgon	MurBlock72	151.9513495	-26.24408168	20	46
Murgon	MurBlock73	151.9308806	-26.2318585	3	7
Murgon	MurBlock74	151.926064	-26.23053385	3	7
Murgon	MurBlock75	151.9293336	-26.23022147	10	22
Wondai	WonBlock01	151.8690161	-26.32304901	19	42
Wondai	WonBlock02	151.8691294	-26.32427338	22	48
Wondai	WonBlock03	151.8729119	-26.32694779	57	125
Wondai	WonBlock04	151.8716125	-26.32720784	11	24
Wondai	WonBlock05	151.8748464	-26.32779192	6	13
Wondai	WonBlock06	151.8730861	-26.3248653	10	22
Wondai	WonBlock07	151.8723217	-26.32426136	25	55
Wondai	WonBlock08	151.8717843	-26.32317825	22	48
Wondai	WonBlock09	151.8712385	-26.32207158	19	42
Wondai	WonBlock10	151.8668006	-26.32356831	5	11
Wondai	WonBlock11	151.8661984	-26.32253195	25	55
Wondai	WonBlock12	151.8693692	-26.32164712	23	51
Wondai	WonBlock13	151.8769384	-26.32496472	40	88
Wondai	WonBlock14	151.8758689	-26.32475813	13	29
Wondai	WonBlock15	151.8762206	-26.32571856	13	29
Wondai	WonBlock16	151.8755179	-26.32274218	16	35
Wondai	WonBlock17	151.8739888	-26.32180958	24	53
Wondai	WonBlock18	151.8732826	-26.32081417	20	44
Wondai	WonBlock19	151.872076	-26.32008859	23	51
Wondai	WonBlock20	151.8788718	-26.32405847	9	20
Wondai	WonBlock21	151.8776005	-26.32242797	18	40
Wondai	WonBlock22	151.8768568	-26.32145517	17	37
Wondai	WonBlock23	151.8761162	-26.32048613	20	44
Wondai	WonBlock24	151.8753901	-26.31949982	20	44
Wondai	WonBlock25	151.8746194	-26.31854232	20	44
Wondai	WonBlock26	151.8799813	-26.3209736	28	62
Wondai	WonBlock27	151.8792237	-26.31999168	17	37
Wondai	WonBlock28	151.8783849	-26.31907548	26	57
Wondai	WonBlock29	151.8764939	-26.31741448	43	95
Wondai	WonBlock30	151.882525	-26.32025701	5	11
Wondai	WonBlock31	151.8732668	-26.31671829	17	37
Wondai	WonBlock32	151.8752285	-26.31551002	21	46
Wondai	WonBlock33	151.8764986	-26.31310647	18	40
Wondai	WonBlock34	151.8732259	-26.3155942	12	26
Wondai	WonBlock35	151.8705316	-26.3169652	27	59
Wondai	WonBlock36	151.8711656	-26.31798942	22	48
Wondai	WonBlock37	151.8716407	-26.31915874	4	9
Wondai	WonBlock38	151.8692883	-26.31920098	10	22
Wondai	WonBlock39	151.8649981	-26.32082112	17	37
Wondai	WonBlock40	151.8666263	-26.31962282	10	22
Wondai	WonBlock41	151.8641686	-26.31786341	13	29
Wondai	WonBlock42	151.867364	-26.31718788	27	59
